# Supplementary material for: Theoretical Approach for the Luminescent Properties of Ir(III) Complexes to Produce Red–Green–Blue LEC Devices
Source: Molecules. 2022 Apr 19;27(9):2623. doi: 10.3390/molecules27092623 (PMC9104581; doi:10.3390/molecules27092623)
Supplement: Supplementary file 1 [file molecules-27-02623-s001.zip]

Archive with 1 entries (1 files):
- molecules-1664766-supplementary.pdf
